# Supplementary material for: Effects of predation stress and food ration on perch gut microbiota
Source: Microbiome. 2018 Feb 6;6:28. doi: 10.1186/s40168-018-0400-0 (PMC5801810; doi:10.1186/s40168-018-0400-0)
Supplement: Supplementary file 1 — Measurements of weight, length, intestine length, and sex of all perch used. (XLSX 45 kb) [file 40168_2018_400_MOESM1_ESM.xlsx]

## Sheet: Sheet1
Aquarium ID	Perch ID	Weight (g)	Length (mm)	Intestine length (mm)	Sex
1	1.1	5.5	93	42	Male
1	1.2	4.2	85	44	Male
1	1.3	5.4	97	42	Male
2	2.1	4.9	85	44	Female
2	2.2	7.1	98	49	Male
3	3.2	7.2	99	49	Female
3	3.1	7.7	99	43	Male
3	3.3	7	96	43	Male
4	4.1	4.6	74	40	Male
4	4.2	5	53	42	Male
7	7.1	6.5	91	46	Female
7	7.2	6.1	89	49	Female
7	7.3	4.8	86	41	X
8	8.1	4.9	86	44	Female
8	8.2	4.4	83	46	Female
9	9.1	5	90	43	Male
9	9.2	6.7	96	36	Male
9	9.3	4.5	86	41	Male
11	11.2	6.1	88	51	Female
11	11.1	8.4	103	51	Male
14	14	5.1	92	51	Female
15	15.2	7.4	98	59	Female
15	15.3	6.2	91	47	Female
15	15.1	5.4	88	57	Male
16	16.1	4.1	82	46	Female
16	16.2	7.8	100	56	Female
16	16.3	6.7	95	51	Male
17	17.1	2.8	72	36	Female
17	17.2	3.8	87	45	Female
18	18.1	5.2	96	43	Male
18	18.2	4	83	39	Male
20	20.1	5.5	88	50	Female
20	20.2	3.6	79	35	Female
22	22.1	4.9	100	43	Female
22	22.2	4	95	34	Female
23	23	4.8	88	37	Female
24	24	4.3	83	35	Male
25	25.1	6.5	90	51	Male
25	25.2	6.5	91	56	Male
26	26.1	6.7	91	49	Male
26	26.2	8.7	97	64	Male
27	27.1	4.7	89	42	Female
27	27.2	3.6	85	47	Male
28	28.1	7.6	94	54	Female
28	28.2	5.4	86	52	Female
29	29.1	5.3	92	50	Female
29	29.3	4.1	86	44	Female
29	29.2	4.9	88	52	Male
30	30.1	12	110	62	Male
30	30.2	6.9	95	42	Male
30	30.3	6.3	91	42	Male
31	31	3	76	44	Female
32	32.1	7.9	99	47	Male
32	32.2	5.9	87	46	Male
33	33.1	7.6	99	50	Female
33	33.3	3.5	74	34	Female
33	33.2	7.7	101	54	Male
34	34.1	6.4	90	50	Female
34	34.2	9.5	101	49	Female
35	35.1	5	86	46	Female
35	35.3	6.4	91	43	Female
35	35.2	4.2	82	48	Male
36	36	6.6	98	55	Male
39	39.1	8.1	96	50	Female
39	39.2	8.1	96	52	Female
39	39.3	4.3	80	43	Male
40	40.1	10.1	105	65	Female
40	40.2	7.8	98	54	Male
40	40.3	7.5	96	60	Male
41	41.1	7.5	93	60	Male
41	41.2	7.5	97	51	Male
41	41.3	7.3	96	49	Male
43	43.1	8.3	95	62	Male
43	43.2	6	88	51	Male
46	46.1	7.9	97	54	Female
46	46.2	7.7	97	53	Male
46	46.3	5.4	86	44	Male
47	47.1	5.5	87	52	Female
47	47.2	5.7	86	50	Male
48	48.2	4.5	89	33	Female
48	48.3	4	84	42	Male
48	48.1	4.7	89	49	X
49	49.2	5.6	87	51	Female
49	49.4	4.8	84	48	Female
49	49.1	8.6	100	54	Male
49	49.3	5.4	86	50	Male
50	50.3	7	91	51	Female
50	50.4	6.2	92	47	Female
50	50.1	8.3	99	54	Male
50	50.2	5.6	87	43	Male
50	50.5	6.6	92	45	Male
			X stands for sex undertermined and were excluded from all analysis
