# Supplementary material for: Effects of predation stress and food ration on perch gut microbiota
Source: Microbiome. 2018 Feb 6;6:28. doi: 10.1186/s40168-018-0400-0 (PMC5801810; doi:10.1186/s40168-018-0400-0)
Supplement: Supplementary file 2 — Quality control results for PICRUSt showing the percentage of successful reads that were mapped to Greengenes when using the closed reference OTU picking. (XLSX 46 kb) [file 40168_2018_400_MOESM2_ESM.xlsx]

## Sheet: Sheet1
	food ratio	pike	sex	matched reads	failure reads	sum	percentage matched
final1_1	5	Y	Male	75232	5560	80792	93.1181305079711
final1_2	5	Y	Male	69234	8311	77545	89.2823521826037
final1_3	5	Y	Male	85409	4244	89653	95.2661929885224
final2_1	10	Y	Female	59692	5617	65309	91.3993477162413
final2_2	10	Y	Male	11868	31976	43844	27.0686981114862
final3_1	10	Y	Male	59904	3094	62998	95.08873297565
final3_2	10	Y	Female	59840	3307	63147	94.7630132864586
final3_3	10	Y	Male	17656	3715	21371	82.6166300126339
final4_1	10	N	Male	54684	2521	57205	95.5930425662092
final4_2	10	N	Male	48251	7827	56078	86.042654873569
final7_1	10	N	Female	56611	2244	58855	96.1872398266927
final7_2	10	N	Female	72170	5338	77508	93.1129689838468
final7_3	10	N	X	67215	10019	77234	87.0277338995779
final8_1	10	Y	Female	23021	12147	35168	65.4600773430391
final8_2	10	Y	Female	33092	12683	45775	72.2927362097215
final9_1	5	Y	Male	28250	2210	30460	92.7445830597505
final9_2	5	Y	Male	38003	6799	44802	84.8243381991875
final9_3	5	Y	Male	44475	2451	46926	94.7768827515663
final11_1	15	Y	Male	52757	2581	55338	95.3359355235101
final11_2	15	Y	Female	64773	6066	70839	91.4369203404904
final14	5	N	Female	38683	2048	40731	94.9718887333972
final15_1	10	N	Male	44619	8688	53307	83.7019528392144
final15_2	10	N	Female	41499	9315	50814	81.6684378320935
final15_3	10	N	Female	27544	9512	37056	74.3307426597582
final16_1	15	Y	Female	54179	3834	58013	93.391136469412
final16_2	15	Y	Female	44430	2230	46660	95.2207458208315
final16_3	15	Y	Male	47320	1526	48846	96.8758956721123
final17_1	5	Y	Female	16195	45823	62018	26.1133864361959
final17_2	5	Y	Female	52407	5661	58068	90.2510849349039
final18_1	5	N	Male	41997	24763	66760	62.907429598562
final18_2	5	N	Male	74934	10712	85646	87.492702519674
final20_1	10	Y	Female	81324	1310	82634	98.4146961299223
final20_2	10	Y	Female	62866	2318	65184	96.443912616593
final22_1	5	Y	Female	72101	15183	87284	82.6050593465011
final22_2	5	Y	Female	87958	5375	93333	94.2410508608959
final23	5	Y	Female	56276	25785	82061	68.5782527631884
final24	5	N	Male	77475	34921	112396	68.9303889818143
final25_1	15	Y	Male	18846	1121	19967	94.3857364651675
final25_2	15	Y	Male	87839	7487	95326	92.1458993349139
final26_1	15	N	Male	102931	4847	107778	95.5027927777468
final26_2	15	N	Male	97621	11678	109299	89.3155472602677
final27_1	5	N	Female	85368	7373	92741	92.049902416407
final27_2	5	N	Male	79502	5556	85058	93.4679865503539
final28_1	15	N	Female	77381	7741	85122	90.9059937501468
final28_2	15	N	Female	93329	2580	95909	97.3099500568247
final29_1	5	N	Female	64024	7739	71763	89.2158911974137
final29_2	5	N	Male	104468	9379	113847	91.7617504194226
final29_3	5	N	Female	114440	25917	140357	81.53494303811
final30_1	15	Y	Male	94652	10903	105555	89.6707877409881
final30_2	15	Y	Male	40155	26316	66471	60.4098027711333
final30_3	15	Y	Male	60405	2317	62722	96.3059213673033
final31	5	Y	Female	56511	1491	58002	97.4293989862418
final32_1	15	Y	Male	61346	5841	67187	91.30635390775
final32_2	15	Y	Male	83621	11795	95416	87.6383415779324
final33_1	10	Y	Female	37301	2394	39695	93.9690137296889
final33_2	10	Y	Male	34777	21528	56305	61.765384956931
final33_3	10	Y	Female	44056	7478	51534	85.489191601661
final34_1	15	Y	Female	57985	5745	63730	90.9854071865683
final34_2	15	Y	Female	52104	7644	59748	87.2062663185379
final35_1	10	N	Female	42814	10300	53114	80.6077493692812
final35_2	10	N	Male	34933	7196	42129	82.9191293408341
final35_3	10	N	Female	27177	35670	62847	43.2431142297962
final36	10	Y	Male	73386	5897	79283	92.5620877111108
final39_1	15	N	Female	92365	5719	98084	94.1692834713103
final39_2	15	N	Female	100096	15715	115811	86.4304772430943
final39_3	15	N	Male	108780	13219	121999	89.1646652841417
final40_1	15	N	Female	96474	12985	109459	88.1371106989832
final40_2	15	N	Male	77696	23967	101663	76.4250513952962
final40_3	15	N	Male	95801	6957	102758	93.2297242063878
final41_1	15	N	Male	73176	3985	77161	94.8354738792914
final41_2	15	N	Male	101624	862	102486	99.1589095095916
final41_3	15	N	Male	81082	7158	88240	91.8880326382593
final43_1	15	N	Male	86526	1770	88296	97.9953791791248
final43_2	15	N	Male	76282	3076	79358	96.1238942513672
final46_1	10	N	Female	94581	5968	100549	94.0645854260112
final46_2	10	N	Male	79120	1631	80751	97.9802107713836
final46_3	10	N	Male	49463	3219	52682	93.8897536160358
final47_1	10	N	Female	88996	1830	90826	97.9851584348094
final47_2	10	N	Male	71282	7363	78645	90.6376756310001
final48_1	5	N	X	35075	7729	42804	81.943276329315
final48_2	5	N	Female	40188	10457	50645	79.3523546253332
final48_3	5	N	Male	47981	5476	53457	89.7562526890772
final49_1	10	N	Male	34467	62305	96772	35.6167073120324
final49_2	10	N	Female	91240	14292	105532	86.4571883409771
final49_3	10	N	Male	66789	1330	68119	98.0475344617508
final49_4	10	N	Female	71201	2854	74055	96.1461076227128
final50_1	10	N	Male	54952	3580	58532	93.8836875555252
final50_2	10	N	Male	92503	7977	100480	92.0611066878981
final50_3	10	N	Female	50660	6619	57279	88.4442814993278
final50_4	10	N	Female	71493	6608	78101	91.539160830207
final50_5	10	N	Male	61910	3351	65261	94.865233447235
