# Supplementary material for: Effects of predation stress and food ration on perch gut microbiota
Source: Microbiome. 2018 Feb 6;6:28. doi: 10.1186/s40168-018-0400-0 (PMC5801810; doi:10.1186/s40168-018-0400-0)
Supplement: Supplementary file 3 — Quality control results for PICRUSt showing NSTI scores of the reference genome coverage for each fish sample. (XLSX 48 kb) [file 40168_2018_400_MOESM3_ESM.xlsx]

## Sheet: Sheet1
Sample	foodratio	pike	sex	Metric	Value
final1_1	5	Y	Male	Weighted NSTI	0.096846854854
final1_2	5	Y	Male	Weighted NSTI	0.0942837437952
final1_3	5	Y	Male	Weighted NSTI	0.0925688365664
final2_1	10	Y	Female	Weighted NSTI	0.10065731803
final2_2	10	Y	Male	Weighted NSTI	0.102999319599
final3_1	10	Y	Male	Weighted NSTI	0.0997706839504
final3_2	10	Y	Female	Weighted NSTI	0.093670181864
final3_3	10	Y	Male	Weighted NSTI	0.12157903329
final4_1	10	N	Male	Weighted NSTI	0.101439566429
final4_2	10	N	Male	Weighted NSTI	0.0676790942934
final7_1	10	N	Female	Weighted NSTI	0.0996905554404
final7_2	10	N	Female	Weighted NSTI	0.0968660201927
final7_3	10	N	X	Weighted NSTI	0.0704496507726
final8_1	10	Y	Female	Weighted NSTI	0.101310897886
final8_2	10	Y	Female	Weighted NSTI	0.0867093086308
final9_1	5	Y	Male	Weighted NSTI	0.0953854535395
final9_2	5	Y	Male	Weighted NSTI	0.0993145003946
final9_3	5	Y	Male	Weighted NSTI	0.10065218998
final11_1	15	Y	Male	Weighted NSTI	0.0993277689195
final11_2	15	Y	Female	Weighted NSTI	0.0949004799831
final14	5	N	Female	Weighted NSTI	0.100162030797
final15_1	10	N	Male	Weighted NSTI	0.0256272179832
final15_2	10	N	Female	Weighted NSTI	0.0627904900681
final15_3	10	N	Female	Weighted NSTI	0.0988924369627
final16_1	15	Y	Female	Weighted NSTI	0.0998249064496
final16_2	15	Y	Female	Weighted NSTI	0.0979686246121
final16_3	15	Y	Male	Weighted NSTI	0.101264395428
final17_1	5	Y	Female	Weighted NSTI	0.0841577988685
final17_2	5	Y	Female	Weighted NSTI	0.0942161068551
final18_1	5	N	Male	Weighted NSTI	0.101493054657
final18_2	5	N	Male	Weighted NSTI	0.0957539986419
final20_1	10	Y	Female	Weighted NSTI	0.101394220225
final20_2	10	Y	Female	Weighted NSTI	0.102115713111
final22_1	5	Y	Female	Weighted NSTI	0.0850266751453
final22_2	5	Y	Female	Weighted NSTI	0.0909176017302
final23	5	Y	Female	Weighted NSTI	0.0784486861662
final24	5	N	Male	Weighted NSTI	0.0890628520342
final25_1	15	Y	Male	Weighted NSTI	0.0988888855517
final25_2	15	Y	Male	Weighted NSTI	0.101370164227
final26_1	15	N	Male	Weighted NSTI	0.100890745997
final26_2	15	N	Male	Weighted NSTI	0.0934270964247
final27_1	5	N	Female	Weighted NSTI	0.0913315711208
final27_2	5	N	Male	Weighted NSTI	0.0932447628776
final28_1	15	N	Female	Weighted NSTI	0.0908790820526
final28_2	15	N	Female	Weighted NSTI	0.100466725155
final29_1	5	N	Female	Weighted NSTI	0.0855921369954
final29_2	5	N	Male	Weighted NSTI	0.0408223417134
final29_3	5	N	Female	Weighted NSTI	0.10074664399
final30_1	15	Y	Male	Weighted NSTI	0.0818274803088
final30_2	15	Y	Male	Weighted NSTI	0.0894605568584
final30_3	15	Y	Male	Weighted NSTI	0.100901766391
final31	5	Y	Female	Weighted NSTI	0.101050108078
final32_1	15	Y	Male	Weighted NSTI	0.0881467007423
final32_2	15	Y	Male	Weighted NSTI	0.0966270060772
final33_1	10	Y	Female	Weighted NSTI	0.099983278215
final33_2	10	Y	Male	Weighted NSTI	0.0633600273914
final33_3	10	Y	Female	Weighted NSTI	0.10113848836
final34_1	15	Y	Female	Weighted NSTI	0.0971872763159
final34_2	15	Y	Female	Weighted NSTI	0.0962895458206
final35_1	10	N	Female	Weighted NSTI	0.101717130287
final35_2	10	N	Male	Weighted NSTI	0.0957720006247
final35_3	10	N	Female	Weighted NSTI	0.0839086207684
final36	10	Y	Male	Weighted NSTI	0.0890185108882
final39_1	15	N	Female	Weighted NSTI	0.100634098527
final39_2	15	N	Female	Weighted NSTI	0.0818230652467
final39_3	15	N	Male	Weighted NSTI	0.066711518248
final40_1	15	N	Female	Weighted NSTI	0.0609029198606
final40_2	15	N	Male	Weighted NSTI	0.029340166975
final40_3	15	N	Male	Weighted NSTI	0.0849957999607
final41_1	15	N	Male	Weighted NSTI	0.0993448243853
final41_2	15	N	Male	Weighted NSTI	0.101422206587
final41_3	15	N	Male	Weighted NSTI	0.0990197494227
final43_1	15	N	Male	Weighted NSTI	0.100669305658
final43_2	15	N	Male	Weighted NSTI	0.0999865108743
final46_1	10	N	Female	Weighted NSTI	0.101818212203
final46_2	10	N	Male	Weighted NSTI	0.101477166427
final46_3	10	N	Male	Weighted NSTI	0.10194980578
final47_1	10	N	Female	Weighted NSTI	0.101298435285
final47_2	10	N	Male	Weighted NSTI	0.089504488805
final48_1	5	N	X	Weighted NSTI	0.10441012398
final48_2	5	N	Female	Weighted NSTI	0.101321794568
final48_3	5	N	Male	Weighted NSTI	0.0999117966379
final49_1	10	N	Male	Weighted NSTI	0.0804073047769
final49_2	10	N	Female	Weighted NSTI	0.0935348069889
final49_3	10	N	Male	Weighted NSTI	0.100766355366
final49_4	10	N	Female	Weighted NSTI	0.0990887211107
final50_1	10	N	Male	Weighted NSTI	0.0997537813602
final50_2	10	N	Male	Weighted NSTI	0.0933953875043
final50_3	10	N	Female	Weighted NSTI	0.0859340444859
final50_4	10	N	Female	Weighted NSTI	0.0936954719238
final50_5	10	N	Male	Weighted NSTI	0.0998936363199
