# Supplementary material for: Effects of predation stress and food ration on perch gut microbiota
Source: Microbiome. 2018 Feb 6;6:28. doi: 10.1186/s40168-018-0400-0 (PMC5801810; doi:10.1186/s40168-018-0400-0)
Supplement: Supplementary file 9 — Results of EdgeR showing the representative OTUs in treatments. (XLSX 39 kb) [file 40168_2018_400_MOESM9_ESM.xlsx]

## Sheet: 23 OTUs
Treatments		OTUs	Phylum	Class	Order	Family	Genus	LogFC	FDR p value
Food ration	10%-5%	OTU502	Chlamydiae	Chlamydiae(class)	Chlamydiales	Chlamydiaceae	NA	-7.0778555387378	0.00620448981941809
		OTU63	Proteobacteria	Alphaproteobacteria	Unknown Alphaproteobacteria order	NA	NA	-7.70405743284635	0.00178617949645034
	15%-5%	OTU63	Proteobacteria	Alphaproteobacteria	Unknown Alphaproteobacteria order	NA	NA	-7.54304262127247	0.0242942345708622
		OTU25	Spirochaetes	Spirochaetes	Spirochaetales	Unknown Spirochaetales family	NA	-6.28355175029274	0.0242942345708622
	15%-10%	OTU5285	Actinobacteria	Actinobacteria	Corynebacteriales	Mycobacteriaceae	Mycobacterium	-4.53902108665644	0.0385918384840891
		OTU27	Firmicutes	Bacilli	Bacillales	NA	NA	-5.90232332931402	0.000160496161902496
		OTU1876	NA	NA	NA	NA	NA	-4.38350196545019	0.0269348352443435
		OTU1212	Proteobacteria	Gammaproteobacteria	Alteromonadales	Shewanellaceae	Shewanella	7.92113915629816	0.000443502309775413
Pike	Presence-Absence	OTU57	Actinobacteria	Actinobacteria	Propionibacteriales	Propionibacteriaceae	Propionibacterium	1.82479974693419	0.0431354009649592
		OTU23	Firmicutes	Clostridia	Clostridiales	Clostridiaceae	Clostridium (Clostridiaceae)	4.85970219214651	3.90974274869367e-05
		OTU44	Firmicutes	Clostridia	Clostridiales	Clostridiaceae	Clostridium (Clostridiaceae)	3.95923803925673	0.00179195180320459
		OTU60	Firmicutes	Clostridia	Clostridiales	Clostridiaceae	NA	6.59030358955678	8.51240801991142e-07
		OTU73	Firmicutes	Bacilli	Bacillales	Staphylococcaceae	Staphylococcus	2.17046268478937	0.0318413319989919
		OTU193	Firmicutes	Clostridia	Clostridiales	Clostridiaceae	NA	5.92665965769284	1.61793653868308e-07
		OTU238	Firmicutes	Clostridia	Clostridiales	Peptostreptococcaceae (Clostridiales)	Peptostreptococcaceae Incertae Sedis	3.83979204068248	0.0103642501932948
		OTU706	Firmicutes	Bacilli	Lactobacillales	Streptococcaceae	Lactococcus	2.21897208657398	0.00538585158509813
		OTU1573	Firmicutes	Clostridia	Clostridiales	Peptostreptococcaceae (Clostridiales)	Peptostreptococcaceae Incertae Sedis	4.7663030396326	0.0400949950758327
		OTU3226	Firmicutes	Clostridia	Clostridiales	Clostridiaceae	Clostridium (Clostridiaceae)	4.18237693097659	0.00538585158509813
		OTU6781	Firmicutes	Clostridia	Clostridiales	Clostridiaceae	Unknown Clostridiaceae genus	4.80955678281897	3.12031334619073e-05
		OTU7104	Firmicutes	Clostridia	Clostridiales	Clostridiaceae	NA	3.69259550658684	0.0029601676417446
		OTU1	Fusobacteria	Fusobacteria	Fusobacteriales	Fusobacteriaceae	Cetobacterium	2.73245900687596	0.00602040692921573
		OTU5213	Fusobacteria	Fusobacteria	Fusobacteriales	Fusobacteriaceae	Unknown Fusobacteriaceae genus	2.58034451011121	0.0186676852929149
		OTU20	NA	NA	NA	NA	NA	3.09103740449155	0.0486935998995398
		OTU14	Proteobacteria	Gammaproteobacteria	Pseudomonadales	Moraxellaceae	Acinetobacter	2.31939734457083	0.0029601676417446
		OTU17	Proteobacteria	Gammaproteobacteria	Aeromonadales	Aeromonadaceae	Aeromonas	2.0804435316487	0.00539252606342789
		OTU63	Proteobacteria	Alphaproteobacteria	Unknown Alphaproteobacteria order	NA	NA	6.21420254342323	0.0431354009649592
		OTU117	Proteobacteria	Gammaproteobacteria	Pseudomonadales	Moraxellaceae	Enhydrobacter	2.30770254409387	0.0431354009649592
		OTU1212	Proteobacteria	Gammaproteobacteria	Alteromonadales	Shewanellaceae	Shewanella	8.18180059225323	1.61793653868308e-07
		OTU5338	Proteobacteria	Gammaproteobacteria	Pseudomonadales	Moraxellaceae	Acinetobacter	2.87755686912411	0.00538585158509813
		OTU6609	Proteobacteria	Gammaproteobacteria	Pseudomonadales	Moraxellaceae	Acinetobacter	2.73228261723795	0.00539252606342789
		OTU16	Spirochaetes	Spirochaetes	Spirochaetales	Brevinemaceae	Brevinema	2.59572667701289	0.0400949950758327
Sex	Male-Female	OTU1212	Proteobacteria	Gammaproteobacteria	Alteromonadales	Shewanellaceae	Shewanella	7.19084060757272	0.00722040750368188
